# Supplementary material for: Transcriptome changes reveal the genetic mechanisms of the reproductive plasticity of workers in lower termites
Source: BMC Genomics. 2019 Sep 9;20:702. doi: 10.1186/s12864-019-6037-y (PMC6734246; doi:10.1186/s12864-019-6037-y)
Supplement: Supplementary file 9 — In profile5, 31 pathways were significantly related to IWs differentiation into NRs (Q-value < 0.05) (ZIP 215 kb) [file 12864_2019_6037_MOESM9_ESM.zip]

Archive with 2 entries (2 files):
- Additional files 9.pdf
- Additional files 9 continuiation.pdf
